# Supplementary material for: Self-Medication during and after Cancer: A French Nation-Wide Cross-Sectional Study
Source: Cancers (Basel). 2023 Jun 15;15(12):3190. doi: 10.3390/cancers15123190 (PMC10296279; doi:10.3390/cancers15123190)
Supplement: Supplementary file 1 [file cancers-15-03190-s001.zip]

Archive with 1 entries (1 files):
- cancers-2406692-supplementary.pdf
